# Supplementary material for: Zirconia-Toughened Alumina Ceramic Wear Particles Do Not Elicit Inflammatory Responses in Human Macrophages
Source: Int J Mol Sci. 2023 Mar 30;24(7):6482. doi: 10.3390/ijms24076482 (PMC10095128; doi:10.3390/ijms24076482)
Supplement: Supplementary file 1 [file ijms-24-06482-s001.zip]

Archive with 1 entries (1 files):
- ijms-2303567-supplementary.pdf
